# Supplementary material for: Mechanistic models of PLC/PKC signaling implicate phosphatidic acid as a key amplifier of chemotactic gradient sensing
Source: PLoS Comput Biol. 2020 Apr 7;16(4):e1007708. doi: 10.1371/journal.pcbi.1007708 (PMC7164671; doi:10.1371/journal.pcbi.1007708)
Supplement: S2 Text — (M) [file pcbi.1007708.s002.m]

%%% MATLAB code used to generate simulations for Fig. 7 of Nosbisch et al. (2020)

clear all
close all

global k_s k_u k_v n_0 N_U Xmax N_V x_dermis epsilon D_u mu_m GAMMA V_star k_d V_0 D_v_1 D_v_2 S_tax
global ri_opt nn mm AA del_min
global X_u X_v U_n U_n_1 V_n V_n_1 dX_u dX_v gradU_n gradU_n_1 x_n y_n x_n_1 Ncells_n Ncells_n_1 rmax_n_1 dt
global AU BU CU DU
global rmax_n r_i_n
global r_i_n_1 r_i_n_f r_i_n_b r_i_n_f_1 r_i_n_b_1
global cc dd ee bb

%model parameter values (time units = h, length units = mm)
k_s = 1;        % rate of PDGF synthesis in the clot region
k_u = 0.1;      % rate constant, PDGF turnover
k_v = 1;        % rate constant, PDGF degradation by cells
D_u = 0.01;     % PDGF diffusivity
mu_m = 0.05;    % maximum specific proliferation rate of cells
GAMMA = 0.1;    % saturation constant, cell proliferation
V_star = 10;    % maximum cell density
k_d = 0.01;     % specific death rate
V_0 = 1;        % initial cell density in the dermis (normalized to 1)
epsilon = 0.04; % cell length, matches the value in the PLC/PKC model
D_v_1 = 0.0003; % motility coefficient of randomly migrating cells
D_v_2 = 0.0001; % random motility of chemotaxing cells
S_tax = 0.03;   % directed velocity of chemotaxing cells
rmax_0 = 1;     % initial receptor expression (constant in this model)
ri_opt = 0.12;  % optimal activated receptor level for polarization
nn = 2;         % parameter for determining chemotactic vs. random behavior
mm = 1.5;       % parameter for determining chemotactic vs. random behavior
AA = 1.7;       % parameter for determining chemotactic vs. random behavior
del_min = 0.01; % detection limit for gradient sensing = 1%

%simulation parameters
n_0 = 50000;
Xmax = 10;
N_U = 1000;
N_V = 100;
x_dermis = 2;
TIME_FINAL = 240;
PenDepth = 0;
n_runs = 1;

cc=[50000]; % matrix to identify the cells died
dd=0; % counter for total number of cells died
ee=0; % counter for total number of cells divided
bb=0; % counter for number of cells divided in each time point

%% calculation of ri_min based on PLC/PKC model
syms Min_r
funn = (ri_opt/Min_r)^nn-(nn/mm)*(ri_opt/Min_r)^mm+(nn/mm-1)-((1-del_min)/AA);
Min_r1 = vpasolve(funn,Min_r,0.001);
ri_min = double(Min_r1);


%% Defining the variables at t=0

%%%%%%%%%%%%%%%%%%%%%%

dX_u=Xmax/N_U;
dX_v=Xmax/N_V;
Ncells_0=n_0*x_dermis*dX_u;	%the initial number of cells in the dermis region
Ncells_n=Ncells_0;
Ncells_n_1=Ncells_n;
Ncells_max=100*Ncells_0;
dt=0.1;

TIME=0;

for(j=1:N_U)
    X_u(j)=(0.5+j-1)*dX_u;
    U_n(j)=0;
    U_n_1(j)=U_n(j);
    gradU_n(j)=0;
    gradU_n_1(j)=gradU_n(j);
end
AU(1)=0;
BU(1)=1;
CU(1)=0;
DU(1)=0;
for(j=2:N_U-1)
    AU(j)=-D_u/(dX_u*dX_u);
    BU(j)=(1./dt)+2.*D_u/(dX_u*dX_u);
    CU(j)=AU(j);
end
AU(N_U)=-2.*D_u/(dX_u*dX_u);
BU(N_U)=(1./dt)+2.*D_u/(dX_u*dX_u);
CU(N_U)=0;

x_n = zeros(1,50000);
rmax_n = zeros(1,50000);
x_n_1 = zeros(1,50000);
y_n = rand(1,50000);
rmax_n_1 = zeros(1,50000);
r_i_n = zeros(1,50000);
r_i_n_f = zeros(1,50000);
r_i_n_b = zeros(1,50000);
r_i_n_1 = zeros(1,50000);

for(i=1:Ncells_n)
    x_n(i) = x_dermis*rand;
%     y_n(i) = rand;
    
    %Initial distribution is defined in the input values
    rmax_n(i) = rmax_0;
    r_i_n(i) = 0;
    x_n_1(i) = x_n(i);
    y_n_1(i) = y_n(i);
    rmax_n_1(i) = rmax_n(i);
    r_i_n_1(i) = r_i_n(i);
    r_i_n_f_1(i) = r_i_n_f(i);
    r_i_n_b_1(i) = r_i_n_b(i);
end
for(jj=1:N_V)
    X_v(jj)=(0.5+jj-1)*dX_v;
end

V_n=CellDensity();
V_n_1=V_n;
%%

global PMCMC g 


Hi=0;
g=1;
for lp=0:dt:TIME_FINAL
    lp;
[DU] = SolvePDE();
U_n = Tridiag(AU,BU,CU,DU);
gradU_n_1 = ComputeGradient(U_n_1);
gradU_n = ComputeGradient(U_n);


n=0;
m=0;

   Ncells_n_1=Ncells_n;
  
   sz2=size(cc);
  
for i=1:Ncells_n_1+dd
      KILL(i)=0;
      DIVIDE(i)=0;
end
V_n_1 = V_n;
zz=1;
   for i=1:Ncells_n_1+dd
      x_n_1(i) = x_n(i);
      y_n_1(i) = y_n(i);
      r_i_n_1(i) = r_i_n(i);
      rmax_n_1(i) = rmax_n(i);      
      r_i_n_f_1(i) = r_i_n_f(i);
      r_i_n_b_1(i) = r_i_n_b(i);
      
    if i~=cc(zz)
      v = Interpolate_V(V_n_1,x_n_1(i));
      if x_n_1(i)< x_dermis
          k_death=k_d*(1-V_0/v);
          if(k_death<0)
              k_death=0;
          end
      else
          k_death=k_d;
      end
      P1=1-exp(-k_death*dt);
      k_mitosis=mu_m*r_i_n_1(i)*(1-(v/V_star)*(v/V_star)*(v/V_star))/(GAMMA+r_i_n_1(i));
      P2=1-exp(-k_mitosis*dt);
      P=P1+P2;

      if(P>=1)
         fprintf('P=%d',P);
      end
      if P>rand
          if (P1/P)>rand
             KILL(n+1)=i;
             n=n+1;
             PMCMC(g,6,i)=0;
             x_n(i) = 0;
             rmax_n(i) = 0;
          else
             DIVIDE(m+1)=i;
             PMCMC(g,6,i)=0.25;
             x_n(i) = x_n_1(i);
             x_n(Ncells_n_1+dd+m+1)=x_n_1(i);
             rmax_n(i) = rmax_n_1(i);
             rmax_n(Ncells_n_1+dd+m+1) = rmax_n(i);
             m=m+1;
          end

      else
                    
          del_ri_over_ri_eq = len_jons(r_i_n_1(i));
          del_ri_over_ri_model = (r_i_n_f_1(i)-r_i_n_b_1(i))/r_i_n_1(i);

          if r_i_n_1(i) >= ri_min && abs(del_ri_over_ri_model) >= del_ri_over_ri_eq
              
              if PMCMC(g-1,6,i)~=0.25
                  PMCMC(g,6,i)=1;
                  
                  if S_tax==0
                      D_v=D_v_1;
                  else
                      D_v=D_v_2;
                  end
                  C=sign(rand-0.5)*sqrt(2.*D_v/dt)+sign(del_ri_over_ri_model)*S_tax;
                  x_n(i) = x_n_1(i) + C*dt;              
                  if x_n(i)<0                  
                      x_n(i) = -x_n(i);              
                  end                  
                  if x_n(i)>Xmax                  
                      x_n(i) = Xmax - (x_n(i) - Xmax);              
                  end                  
                  rmax_n(i) = rmax_n_1(i);              
              
              else                  
                  PMCMC(g,6,i)=0.75;              
              
                  D_v=D_v_1;              
                  C=sign(rand-0.5)*sqrt(2.*D_v/dt);              
                  x_n(i) = x_n_1(i) + C*dt;              
                  if x_n(i)<0                  
                      x_n(i) = -x_n(i);              
                  end                  
                  if x_n(i)>Xmax                  
                      x_n(i) = Xmax - (x_n(i) - Xmax);              
                  end                  
                  rmax_n(i) = rmax_n_1(i);              
              end
              
          else              
              PMCMC(g,6,i)=0.75;
              
              D_v=D_v_1;
              C=sign(rand-0.5)*sqrt(2.*D_v/dt);
              x_n(i) = x_n_1(i) + C*dt;
              if x_n(i)<0
                  x_n(i) = -x_n(i);
              end
              if x_n(i)>Xmax
                  x_n(i) = Xmax - (x_n(i) - Xmax);
              end
              rmax_n(i) = rmax_n_1(i);
          end
          
      end
   else
         x_n(i)=0;
         rmax_n(i) = 0;
        zz=zz+1;
     end
   end
 
   aa=50000;
 
   if n>0 || m>0
    aa=KILL(find(KILL~=0));
    bb=DIVIDE(find(DIVIDE~=0));
       n;
       m;
      Ncells_n=Ncells_n_1-n+m;
      N=1; M=1; k=1;
      for j=1:Ncells_n_1+dd
          if j==cc(k)
              PMCMC(g,1,j)=0;
              PMCMC(g,2,j)=0;
              k=k+1;
          else
          if j~=KILL(N)
              PMCMC(g,1,j)=x_n(j);
              PMCMC(g,2,j)=rmax_n(j);
              if j==DIVIDE(M)
              PMCMC(g,1,j)=x_n(j);
              PMCMC(g,2,j)=rmax_n(j);
              PMCMC(g,1,Ncells_n_1+dd+M)=x_n(Ncells_n_1+dd+M);
              PMCMC(g,2,Ncells_n_1+dd+M)=rmax_n(Ncells_n_1+dd+M);
              if M<m
                  M=M+1;
              end
              end
          else
              PMCMC(g,1,j)=0;
              PMCMC(g,2,j)=0;
              if N<n
                  N=N+1;
              end
          end
          end
      end
      cc=[cc aa];
      cc=sort(cc);
      
   else
       k=1;
       for j=1:Ncells_n_1+dd
           if j==cc(k)
              PMCMC(g,1,j)=0;
              PMCMC(g,2,j)=0;
              k=k+1;
           else
              PMCMC(g,1,j)=x_n(j);
              PMCMC(g,2,j)=rmax_n(j);
           end
       end
       cc=cc;
   end
   
   
   
   for i=1:Ncells_n_1+dd
      
      k=1;
      if i==cc(k)
%           PMCMC(g,3,i)=0;
%           PMCMC(g,4,i)=0;
%           PMCMC(g,5,i)=0;
%           k=k+1;
      else 
          
          
      u_i = Interpolate_U(U_n, x_n(i));
      r_i_n(i) = ReceptorLevel(U_n, x_n(i), rmax_n(i));
      
      x_f(i) = x_n(i)+0.5*epsilon;
      if x_n(i)<= epsilon
          x_b(i) = 0;
      else
          x_b(i)  = x_n(i)-0.5*epsilon;
      end
      r_i_n_f(i) = ReceptorLevel(U_n, x_f(i), rmax_n(i));
      r_i_n_b(i) = ReceptorLevel(U_n, x_b(i), rmax_n(i));
      grad_r_i(i) = r_i_n_f(i)-r_i_n_b(i);   
      

      r_i=r_i_n(i);
      r_max=rmax_n(i);
      
      
      PMCMC(g,3,i) = u_i;
      PMCMC(g,4,i) = r_i;
      PMCMC(g,5,i) = grad_r_i(i);
      
      end
      
   end
   
   V_n=CellDensity();
   
PenDepth = VfrontPosition(0.5) - x_dermis;
figure(1)
subplot(2,1,1)
drawnow
ntzro = find(x_n~=0);
% sz = length(ntzro);
% % for i=1:sz
% %     if PMCMC(g,6,ntzro(i))==1
% %         scatter(x_n(ntzro(i)),y_n(ntzro(i)),'MarkerFaceColor', 'r')
% %     else
% %         scatter(x_n(ntzro(i)),y_n(ntzro(i)),'MarkerFaceColor', 'b')
% %     end
% % end
scatter(x_n(ntzro)-2,y_n(ntzro))
xlim([-2 8])
title('Migrating cells','fontsize',14,'FontWeight','bold')
% 
% % xl = get(gca,'Children');
% % xldata = get(xl,'XData');
% 
subplot(2,1,2)
drawnow
plot(X_u-2,U_n)
xlim([-2 8]);
ylim([0 10])
title('PDGF concentration','fontsize',14,'FontWeight','bold')
xlabel('Distance into clot, mm','FontSize',12,'FontWeight','bold');

F(g)=getframe(gcf);

figure(2)
scatter(x_n(ntzro)-2,y_n(ntzro))
xlim([-2 8]);
FF(g)=getframe(gcf);

if g==1
    x_n_first = x_n(ntzro);
    y_n_first = y_n(ntzro);
end

if g==2401
    x_n_last = x_n(ntzro);
    y_n_last = y_n(ntzro);
end

    
dd=dd+n;
ee=ee+m;
g=g+1;

end


save('PMCMC_04_22.mat', 'PMCMC', '-v7.3') % The name of the .mat output file can be changed

%%%%%%%%%%%%%%%%%%%%%%


function [DUU] = SolvePDE()
global k_s k_u k_v n_0 N_U U_n U_n_1 X_u dX_u dt 
for j=1:N_U
    U_n_1(j)=U_n(j);
end
for j=2:N_U
    DUU(j) = k_s*Secret(X_u(j)) - k_u*U_n_1(j) - k_v*Deplet(X_u(j)-0.5*dX_u,X_u(j)+0.5*dX_u)/(n_0*dX_u*dX_u) + (U_n_1(j)/dt);
end
end

function f = Tridiag(a,b,c,d)
global N_U
   if(b(1)==0)
     disp("\n  Rewrite Equations !");
     exit
   end
   bet=b(1);
   f(1)=d(1)/bet;
   for(k=2:N_U)
     gam(k)=c(k-1)/bet;
     bet=b(k)-a(k)*gam(k);
     if(bet==0)
       disp("\n  Thomas Failed !");
       exit;
     end
     f(k)=(d(k)-a(k)*f(k-1))/bet;
   end
   for(k=N_U-1:-1:1)
     f(k)=f(k)-gam(k+1)*f(k+1);
   end
end


function gU = ComputeGradient(x)
global N_U dX_u
   gU(1) = (x(2)-x(1))/dX_u;
   for(j=2:N_U-1)
      gU(j) = (x(j+1)-x(j-1))/(2*dX_u);
   end
   gU(N_U) = (x(N_U)-x(N_U-1))/dX_u;
end


function Q = GAUSS()
iset = 0;
rsquare=2.0;
if(iset == 0)
    while(rsquare>1.0 || rsquare==0.0)
        v1 = 2*rand-1.0;
        v2 = 2*rand-1.0;
        rsquare = v1*v1 + v2*v2;
    end
    fac=sqrt(-2.0*log(rsquare)/rsquare);
    gset=v1*fac;
    iset=1;
    Q = v2*fac;
else
    iset=0;
    Q = gset;
end
end


function Q = Secret(x)
global x_dermis
   if(x<x_dermis)
      Q = 0;
   else
      Q = 1;
   end
end


function R = Deplet(x1,x2)
global Ncells_n_1 x_n_1 U_n_1 rmax_n_1 dd
R=0;
   for i=1:Ncells_n_1+dd
      if(x_n_1(i)>=x1 && x_n_1(i)<x2)
         R=R+ReceptorLevel(U_n_1,x_n_1(i),rmax_n_1(i));
      end
   end
end


function r = ReceptorLevel(U,x_i,rmax_i)
   u_i = Interpolate_U(U, x_i);
   r = rmax_i*u_i*u_i / (1. + u_i + u_i*u_i);
end


function F = Interpolate_U(f,x)
global dX_u X_u
j=round(x/dX_u + 0.5);
   F=((f(j+1)-f(j))/(X_u(j+1)-X_u(j)))*(x-X_u(j))+f(j);
end


function F = Interpolate_V(f,x)
global X_v dX_v
   j=round(x/dX_v + 0.5);
   F=((f(j+1)-f(j))/(X_v(j+1)-X_v(j)))*(x-X_v(j))+f(j);
end


function V_nn = CellDensity()
global N_V X_v dX_v dX_u n_0
   for(i=1:N_V)
      V_nn(i)=CountCells(X_v(i)-0.5*dX_v,X_v(i)+0.5*dX_v)/(dX_u*dX_v)/n_0;
   end
end

function jj = CountCells(x1,x2)
global Ncells_n_1 x_n dd bb
jj=0;
   for(i=1:Ncells_n_1+dd+length(bb))
      if x_n(i)==0
          jj=jj;
      else
       if (x_n(i)>=x1 && x_n(i)<x2 )
         jj=jj+1;
       end
      end
   end
end
 

function xfr = VfrontPosition(vf)
global V_n X_v N_V
for i=N_V:-1:2
    if V_n(i)<=vf && V_n(i-1)>vf 
        xfr = (vf-V_n(i-1))*(X_v(i)-X_v(i-1))/(V_n(i)-V_n(i-1))+X_v(i-1);
    end
end
end


function yy=len_jons(x)
global ri_opt nn mm AA del_min
yy=del_min+AA*((ri_opt/x)^nn-(nn/mm)*(ri_opt/x)^mm+(nn/mm-1));
end
